# Supplementary material for: Associations of childhood health and financial situation with quality of life after retirement – regional variation across Europe
Source: PLoS One. 2019 Apr 8;14(4):e0214383. doi: 10.1371/journal.pone.0214383 (PMC6453524; doi:10.1371/journal.pone.0214383)
Supplement: S3 Table — (XLSX) [file pone.0214383.s003.xlsx]

## Sheet: S3
S3 Table. Variances/covariances among variables included in the path models
Northern Europe	Age	Education	Sex (ref: male)	Childhood health	Childhood finances	Net income	Quality of life	Self-perceived health	Number of children	Living with spouse	Fluency score	Sweden*
Age	0.83168
Education	-0.19393	1.10051
Sex (ref: male)	-0.01681	0.05904	1.0015
Childhood health	-0.09717	0.10999	-0.03414	0.95386
Childhood finances	0.00068	0.14358	0.0254	0.12542	0.83716
Net income	-0.17852	0.22826	-0.05642	0.07621	0.10504	0.88624
Quality of life	-0.12292	0.08849	-0.00553	0.15533	0.04184	0.06625	0.63929
Self-perceived health	-0.1602	0.23135	-0.00353	0.26536	0.07739	0.15447	0.38748	1.15335
Number of children	0.03534	-0.03439	0.0071	-0.00592	-0.01301	0.00473	0.02467	0.01447	0.89966
Living with spouse	-0.13846	0.09068	-0.17164	0.05368	-0.00601	0.27358	0.11571	0.08498	0.11902	0.87775
Fluency score	-0.25119	0.28007	0.0369	0.09808	0.06318	0.1589	0.13144	0.21652	-0.01965	0.09226	0.84041
Sweden*	0.11352	-0.2421	-0.04917	-0.12451	0.17846	0.72985	-0.28451	-0.16468	-0.03375	0.03311	-0.07155	3.14544
Central-Eastern Europe	Age	Education	Sex (ref: male)	Childhood health	Childhood finances	Net income	Quality of life	Self-perceived health	Number of children	Living with spouse	Fluency score	Slovenia*	Estonia*
Age	1.05844
Education	-0.02813	0.65431
Sex (ref: male)	0.024	-0.04856	0.93952
Childhood health	-0.09915	0.00251	-0.05966	1.06626
Childhood finances	-0.06969	0.09708	0.0018	0.15008	0.91569
Net income	-0.08053	0.086	-0.05262	0.04573	0.02432	0.25221
Quality of life	-0.17084	0.11662	-0.04618	0.2105	0.12776	0.10421	0.99186
Self-perceived health	-0.22892	0.097	-0.01638	0.2375	0.1037	0.08701	0.39197	0.7987
Number of children	-0.07935	-0.07905	-0.03162	0.01607	0.0017	0.00013	0.02319	0.01047	0.78548
Living with spouse	-0.23573	0.07235	-0.2973	0.05929	0.03208	0.18689	0.13139	0.07197	0.14503	1.07
Fluency score	-0.3015	0.19927	-0.00847	0.0956	0.05907	0.08669	0.23092	0.22547	0.01905	0.11758	0.92354
Slovenia*	-0.06764	-0.0286	-0.12535	0.23014	-0.05659	0.18688	0.46398	0.19888	-0.05646	0.1713	0.12712	2.44631
Estonia*	0.28022	0.12086	0.0743	-0.38527	-0.10621	-0.21521	-0.24057	-0.40746	-0.02723	-0.10764	-0.22682	-1.00245	2.15956
Southern Europe	Age	Education	Sex (ref: male)	Childhood health	Childhood finances	Net income	Quality of life	Self-perceived health	Number of children	Living with spouse	Fluency score	Italy*
Age	1.00189
Education	0.06075	0.94056
Sex (ref: male)	-0.25385	-0.00646	0.89906
Childhood health	-0.01549	-0.03131	0.04224	0.75828
Childhood finances	-0.10038	0.0188	0.25945	0.12536	0.91026
Net income	-0.11467	0.01862	0.17687	0.00133	0.09331	0.34655
Quality of life	-0.20581	-0.07532	0.16823	0.11262	0.20253	0.11149	0.94804
Self-perceived health	-0.22427	-0.07005	0.15498	0.16402	0.15397	0.09904	0.45753	0.90414
Number of children	0.08216	-0.10296	-0.121	0.02917	-0.0408	-0.0632	-0.09805	-0.06055	1.17878
Living with spouse	-0.1526	-0.25947	0.02699	0.04567	0.02256	0.09325	0.06028	0.06428	0.23424	0.85198
Fluency score	-0.24094	-0.06607	0.22112	0.04838	0.12141	0.10676	0.26056	0.20527	-0.03679	0.05657	0.76553
Italy*	-0.28381	0.08177	0.32174	0.26841	0.11066	0.04251	-0.35237	-0.00807	-0.27745	-0.07179	-0.07596	4.25664
Western Europe	Age	Education	Sex (ref: male)	Childhood health	Childhood finances	Net income	Quality of life	Self-perceived health	Number of children	Living with spouse	Fluency score	France*	The Netherlands*
Age	1.04062
Education	-0.24703	1.14618
Sex (ref: male)	0.05488	-0.11608	1.00133
Childhood health	-0.02396	0.12207	-0.04283	0.9474
Childhood finances	-0.04244	0.2182	0.01263	0.14196	1.08687
Net income	-0.16897	0.40949	-0.07193	0.11545	0.14362	2.25296
Quality of life	-0.11641	0.14114	-0.07156	0.12423	0.15694	0.21185	0.94781
Self-perceived health	-0.21484	0.22254	-0.04355	0.18938	0.14444	0.18277	0.3866	0.9319
Number of children	0.08593	-0.04014	-0.00715	0.03492	-0.02377	0.00982	0.0227	-0.00225	1.16572
Living with spouse	-0.18277	0.13954	-0.24717	0.06544	0.07577	0.28336	0.13679	0.06712	0.14225	1.01095
Fluency score	-0.27643	0.35797	-0.0517	0.0489	0.09262	0.24101	0.14809	0.18041	-0.00435	0.13499	0.7873
France*	-0.01096	-0.36842	0.2542	-0.05445	-0.21974	-0.42036	-0.12341	-0.2387	0.05889	-0.16917	-0.25973	3.39175
The Netherlands*	0.05511	0.10575	-0.22651	-0.05206	0.09796	0.02723	0.48355	0.16006	0.06237	0.24744	0.15075	-1.76641	4.01645
Central-Western Europe	Age	Education	Sex (ref: male)	Childhood health	Childhood finances	Net income	Quality of life	Self-perceived health	Number of children	Living with spouse	Fluency score	Austria*
Age	0.9402
Education	-0.00605	1.00224
Sex (ref: male)	-0.04137	-0.0132	0.94956
Childhood health	-0.06267	-0.17325	0.05334	0.69521
Childhood finances	-0.04076	0.02476	0.11725	0.13341	0.9799
Net income	-0.04996	-0.08661	0.06204	0.23443	0.07775	0.56953
Quality of life	-0.14489	-0.04594	0.15122	0.11152	0.08714	0.14961	0.81009
Self-perceived health	-0.16969	-0.02586	0.21417	0.1612	0.09286	0.15782	0.39651	0.94021
Number of children	0.08252	-0.06198	0.04289	-0.06228	-0.04665	-0.07225	0.00895	-0.02786	1.10933
Living with spouse	-0.12434	-0.31974	0.0498	0.08897	0.0056	0.20306	0.08973	0.0369	0.13494	0.99298
Fluency score	-0.23801	0.03638	0.09234	0.23619	0.04602	0.15749	0.2123	0.23839	-0.0482	0.08055	1.02226
Austria*	-0.16927	0.13299	0.18293	-0.09099	-0.18542	-0.07182	0.12202	0.2847	0.02906	-0.31107	0.28928	2.59197
*Dummy; ref: no
